# Supplementary material for: Microscopic Insights into Impurity-Modulated Capture of Platinum-Group Metals by Bismuth in Copper Anode Slimes
Source: Molecules. 2026 Apr 22;31(9):1383. doi: 10.3390/molecules31091383 (PMC13165233; doi:10.3390/molecules31091383)
Supplement: Supplementary file 1 [file molecules-31-01383-s001.zip]

Archive with 1 entries (1 files):
- molecules-4250949-supplementary.pdf
